# Supplementary material for: Lessons from ten years of genome-wide association studies of asthma
Source: Clin Transl Immunology. 2017 Dec 15;6(12):e165–. doi: 10.1038/cti.2017.54 (PMC5750453; doi:10.1038/cti.2017.54)
Supplement: Supplementary Tables [file cti201754x1.zip]

Archive with 7 entries (7 files):
- CTI-17-REV-0041V1-s01.xls
- CTI-17-REV-0041V1-s02.xlsx
- CTI-17-REV-0041V1-s03.xlsx
- CTI-17-REV-0041V1-s04.xlsx
- CTI-17-REV-0041V1-s05.xlsx
- CTI-17-REV-0041V1-s06.xlsx
- CTI-17-REV-0041V1-s07.xlsx
