# Supplementary material for: Lessons from ten years of genome-wide association studies of asthma
Source: Clin Transl Immunology. 2017 Dec 15;6(12):e165–. doi: 10.1038/cti.2017.54 (PMC5750453; doi:10.1038/cti.2017.54)
Supplement: Supplementary Tables [file cti201754x1.zip › CTI-17-REV-0041V1-s01.xls]

## Sheet: Supplementary Table 1
Supplementary Table 1. Seventy-three studies identifed in the GWAS catalog through a search of the term "Asthma" and reviewed for inclusion in our analysis.
Index	PMID	First author	Year	Trait Reported in GWAS catalog	Included	Exclusion Criteria	Notes
Selected for analysis
1	27182965	Pickrell JK	2016	Asthma	Yes	-	-
2	27142222	White MJ	2016	Asthma (childhood onset)	Yes	-	-
3	26620591	Barreto-Luis A	2015	Asthma	Yes	-	Published 2016
4	24406073	Galanter JM	2014	Asthma	Yes	-	-
5	24388013	Ferreira MA	2013	Asthma and hay fever	Yes	-	Published 2014
6	24241537	Bonnelykke K	2013	Asthma (childhood onset)	Yes	-	Published 2014
7	23181788	Lasky-Su J	2012	Asthma	Yes	-	-
8	23028483	Ramasamy A	2012	Asthma	Yes	-	-
9	22694930	Li X	2012	Asthma	Yes	-	-
10	22561531	Wan YI	2012	Asthma	Yes	-	-
11	22295569	Karunas AS	2011	Asthma	Yes	-	-
12	21907864	Ferreira MA	2011	Asthma	Yes	-	-
13	21804548	Hirota T	2011	Asthma	Yes	-	-
14	21804549	Torgerson DG	2011	Asthma	Yes	-	-
15	21814517	Noguchi E	2011	Asthma	Yes	-	-
16	21150878	Ferreira MA	2010	Asthma	Yes	-	Published 2011
17	20920776	DeWan AT	2010	Asthma	Yes	-	-
18	20860503	Moffatt MF	2010	Asthma	Yes	-	-
19	20698975	Himes BE	2010	Asthma	Yes	-	-
20	20159242	Li X	2010	Asthma	Yes	-	-
21	20032318	Sleiman PM	2009	Asthma	Yes	-	Published 2010
22	19910028	Mathias RA	2009	Asthma	Yes	-	Published 2010
23	19714205	Hancock DB	2009	Asthma (childhood onset)	Yes	-	-
24	19426955	Himes BE	2009	Asthma	Yes	-	-
25	17611496	Moffatt MF	2007	Asthma	Yes	-	-
Excluded from analysis
1	27901618	Gref A	2016	Childhood onset asthma (traffic air pollution exposure interaction)	No	Published 2017; Interaction effects	-
2	27611488	Almoguera B	2016	Asthma (childhood onset), Asthma, Adult asthma	No	Published 2017	-
3	27439200	Nieuwenhuis MA	2016	Bronchial hyperresponsiveness in asthma	No	Phenotype other than asthma	-
4	27387956	Murk W	2016	Asthma (SNP x SNP interaction)	No	Interaction effects	-
5	27523435	Mosteller M	2016	Response to inhaled corticosteroid treatment in asthma (change in FEV1)	No	Published 2017; Phenotype other than asthma	-
6	27445529	Bérubé JC	2016	Asthma	No	GWAS based on DNA pooling	-
7	26031901	Dahlin A	2015	Response to zileuton treatment in asthma (FEV1 change interaction)	No	Phenotype other than asthma; interaction effects	Published 2016
8	26542096	Marenholz I	2015	Atopic march	No	Phenotype other than asthma	-
9	26325155	Brehm JM	2015	Post-bronchodilator lung function in asthma (FEV1), Post-bronchodilator lung function in asthma (FEV1/FVC)	No	Phenotype other than asthma	-
10	26083242	Dahlin A	2015	Response to montelukast in asthma (change in FEV1)	No	Phenotype other than asthma	-
11	26073756	McGeachie MJ	2015	Asthma exacerbations	No	Phenotype other than asthma	-
12	26025128	Park HW	2015	Bone mineral accretion in asthma (oral corticosteroid dose interaction)	No	Phenotype other than asthma; interaction effects	-
13	25918132	Yucesoy B	2015	Diisocyanate-induced asthma	No	Occupational asthma	-
14	25562107	Israel E	2015	Bronchodilator response in asthma	No	Phenotype other than asthma	-
15	25601762	Wang Y	2015	Response to inhaled glucocorticoid treatment in asthma (change in FEV1)	No	Phenotype other than asthma	-
16	25221879	Wu K	2014	Pulmonary function in asthmatics	No	Phenotype other than asthma	-
17	25085501	Bunyavanich S	2014	Allergic rhinitis in asthma	No	Phenotype other than asthma	-
18	24993907	Smolonska J	2014	Asthma or chronic obstructive pulmonary disease	No	Not all cases had asthma	-
19	24824216	Myers RA	2014	Asthma (gender interaction)	No	Interaction effects	-
20	24792382	Park TJ	2014	Response to inhaled corticosteroid treatment in asthma (change in FEV1)	No	Phenotype other than asthma	-
21	24486069	Park HW	2014	Asthma (corticosteroid response)	No	Phenotype other than asthma	-
22	24280104	Wu AC	2013	Bronchodilator response in asthma (inhaled corticosteroid treatment interaction)	No	Phenotype other than asthma; interaction effects	Published 2014
23	23992748	Drake KA	2013	Asthma (bronchodilator response)	No	Phenotype other than asthma	Published 2014
24	23508266	Duan QL	2013	Asthma (bronchodilator response)	No	Phenotype other than asthma	Published 2014
25	23984888	Himes BE	2013	Airway hyperresponsiveness	No	Phenotype other than asthma	-
26	23967269	Kim JH	2013	IgE levels in asthmatics (D.f. specific), IgE levels in asthmatics (D.p. specific); IgE levels in asthmatics	No	Phenotype other than asthma	-
27	23886662	Weidinger S	2013	Atopic dermatitis	No	Phenotype other than asthma	-
28	23829686	Ding L	2013	Asthma (childhood onset)	No	Rank-based analysis	-
29	23517042	Melen E	2013	Body mass index in non-asthmatics, Body mass index in asthmatics	No	Phenotype other than asthma	-
30	23180272	Park BL	2012	Aspirin exacerbated respiratory disease in asthmatics	No	Phenotype other than asthma	Published 2013
31	22837378	Wilk JB	2012	Airflow obstruction	No	Phenotype other than asthma	-
32	22792082	Himes BE	2012	Asthma (bronchodilator response)	No	Phenotype other than asthma	-
33	22673963	Lasky-Su J	2012	Vitamin D levels	No	Phenotype other than asthma	-
34	22560479	Forno E	2012	Asthma (childhood onset)	No	Phenotype other than asthma	-
35	22538805	Tantisira KG	2012	Asthma	No	Phenotype other than asthma	-
36	22424883	Imboden M	2012	Pulmonary function decline	No	Phenotype other than asthma	-
37	22286170	Cusanovich DA	2012	Lymphocyte counts	No	Phenotype other than asthma	-
38	22051697	Du R	2011	Asthma	No	Interaction effects	Published 2012
39	21696813	Schauberger EM	2011	Asthma (childhood onset)	No	GWAS based on DNA pooling	-
40	21359210	Ricci G	2011	Asthma (childhood onset)	No	GWAS based on DNA pooling	-
41	22188591	Anantharaman R	2011	Asthma	No	GWAS based on DNA pooling	-
42	21991891	Tantisira KG	2011	Asthma treatment response	No	Phenotype other than asthma	-
43	21211648	Ege MJ	2011	Asthma or atopy (interaction)	No	Interaction effects	-
44	21072201	Kim JH	2010	Aspirin intolerance in asthmatics	No	Phenotype other than asthma	-
45	19961619	Castro-Giner F	2009	Atopy	No	Phenotype other than asthma	-
46	19198610	Gudbjartsson DF	2009	Eosinophil counts	No	Phenotype other than asthma	-
47	19187332	Kim SH	2009	Asthma (toluene diisocyanate-induced)	No	Occupational asthma	-
48	18403759	Ober C	2008	YKL-40 levels	No	Phenotype other than asthma	-
GWAS Catalog search terms: 'Asthma'
Filters: None
Date search performed: 2 August 2017
Total studies retrieved and reviewed for inclusion: 73
Studies remaining after exclusion criteria: 25

## Sheet: Supplementary Table 2
Supplementary Table 2. Details for the twenty-five GWAS of asthma published between 2007 and 2016 that were included in this review.
Index	First author	PMID	Date	Journal	Title	Trait	Ancestry	N cases	N controls	N SNPs	N associations with P<5x10-8	GWAS catalog URL
1	Pickrell JK	27182965	2016-05-16	Nat Genet	Detection and interpretation of shared genetic influences on 42 human traits.	Asthma	European	28399	128843	13747813	27	Pickrell JK
2	White MJ	27142222	2016-05-03	Immunogenetics	Novel genetic risk factors for asthma in African American children: Precision Medicine and the SAGE II Study.	Childhood onset asthma	African American	812	415	797128	0	White MJ
3	Barreto-Luis A	26620591	2015-04-24	J Allergy Clin Immunol	Genome-wide association study in Spanish identifies ADAM metallopeptidase with thrombospondin type 1 motif, 9 (ADAMTS9), as a novel asthma susceptibility gene.	Asthma	European	380	552	6467565	0	Barreto-Luis A
4	Galanter JM	24406073	2014-07-03	J Allergy Clin Immunol	Genome-wide association study and admixture mapping identify different asthma-associated loci in Latinos: the Genes-environments & Admixture in Latino Americans study.	Asthma	Latino	1893	1881	818154	1	Galanter JM
5	Ferreira MA	24388013	2013-12-30	J Allergy Clin Immunol	Genome-wide association analysis identifies 11 risk variants associated with the asthma with hay fever phenotype.	Asthma with hay fever	European	6685	14091	4972397	11	Ferreira MA
6	Bonnelykke K	24241537	2013-11-17	Nat Genet	A genome-wide association study identifies CDHR3 as a susceptibility locus for early childhood asthma with severe exacerbations.	Childhood onset asthma with severe exacerbations	European	1173	2522	124514	5	Bonnelykke K
7	Lasky-Su J	23181788	2012-12-04	Clin Exp Allergy	HLA-DQ strikes again: genome-wide association study further confirms HLA-DQ in the diagnosis of asthma among adults.	Asthma	European	1238 cases; 1269 parents	1348	455089	1	Lasky-Su J
8	Ramasamy A	23028483	2012-09-28	PLoS One	Genome-wide association studies of asthma in population-based cohorts confirm known and suggested loci and identify an additional association near HLA.	Asthma	European	1716	16888	~2500000	2	Ramasamy A
9	Li X	22694930	2012-06-11	J Allergy Clin Immunol	Genome-wide association studies of asthma indicate opposite immunopathogenesis direction from autoimmune diseases.	Asthma	European	813	1564	474271	0	Li X
10	Wan Yi	22561531	2012-05-05	Thorax	Genome-wide association study to identify genetic determinants of severe asthma.	Severe asthma	European	933	3346	480889	1	Wan YI
11	Karunas AS	22295569	2011-11-01	Mol Biol (Mosk)	Genome-wide association study of bronchial asthma in the Volga-Ural region of Russia.	Asthma	European	330	348	550915	0	Karunas AS
12	Ferreira MA	21907864	2011-09-10	Lancet	Identification of IL6R and chromosome 11q13.5 as risk loci for asthma.	Asthma	European	12475	19967	421334	11	Ferreira MA
13	Hirota T	21804548	2011-07-31	Nat Genet	Genome-wide association study identifies three new susceptibility loci for adult asthma in the Japanese population.	Asthma	Asian (Japanese)	1532	3304	458847	5	Hirota T
14	Torgerson DG	21804549	2011-07-31	Nat Genet	Meta-analysis of genome-wide association studies of asthma in ethnically diverse North American populations.	Asthma	European; African American/Caribbean; Latino	3246 unrelated cases; 1702 trios; 355 family-based cases	3385 unrelated controls; 468 family-based controls	>2000000	6	Torgerson DG
15	Noguchi E	21814517	2011-07-21	PLoS Genet	Genome-wide association study identifies HLA-DP as a susceptibility gene for pediatric asthma in Asian populations.	Childhood onset asthma	Asian (Japanese)	938	2376	450326	2	Noguchi E
16	Ferreira MA	21150878	2010-12-08	Eur J Hum Genet	Association between ORMDL3, IL1RL1 and a deletion on chromosome 17q21 with asthma risk in Australia.	Asthma	European	986	1846	~2380000	0	Ferreira MA
17	DeWan AT	20920776	2010-10-01	J Allergy Clin Immunol	PDE11A associations with asthma: results of a genome-wide association scan.	Childhood onset asthma with allergies	European	66	42	396207	0	DeWan AT
18	Moffatt MF	20860503	2010-09-23	N Engl J Med	A large-scale, consortium-based genomewide association study of asthma.	Asthma	European	10365	16110	582892	6	Moffatt MF
19	Himes BE	20698975	2010-08-10	BMC Med Genet	Asthma-susceptibility variants identified using probands in case-control and family-based analyses.	Asthma	European	403 trios (359 unrelated cases)	846	516617	0	Himes BE
20	Li X	20159242	2010-02-01	J Allergy Clin Immunol	Genome-wide association study of asthma identifies RAD50-IL13 and HLA-DR/DQ regions.	Severe asthma	European	473	1892	292443	0	Li X
21	Sleiman PM	20032318	2009-12-23	N Engl J Med	Variants of DENND1B associated with asthma in children.	Persistent asthma with daily ICS	European	793	1988	~2200000	1	Sleiman PM
22	Mathias RA	19910028	2009-11-10	J Allergy Clin Immunol	A genome-wide association study on African-ancestry populations for asthma.	Asthma	African American/Caribbean	464 unrelated cases; 163 families with 929 individuals	471	644709	0	Mathias RA
23	Hancock DB	19714205	2009-08-28	PLoS Genet	Genome-wide association study implicates chromosome 9q21.31 as a susceptibility locus for asthma in mexican children.	Childhood onset asthma	Latino	492 trios	NA	520767	0	Hancock DB
24	Himes BE	19426955	2009-07-05	Am J Hum Genet	Genome-wide association analysis identifies PDE4D as an asthma-susceptibility gene.	Asthma	European	359	846	518230	1	Himes BE
25	Moffatt MF	17611496	2007-07-26	Nature	Genetic variants regulating ORMDL3 expression contribute to the risk of childhood asthma.	Childhood onset asthma	European	994	1243	307328	1	Moffatt MF

## Sheet: Supplementary Table 3
Supplementary Table 3. Genetic variants reported to associate with disease risk (P<5x10-8) in published asthma GWAS.
PMID	First author	Year	Index	Chr band	bp (hg18)	SNP	Effect allele	OR	P-value		Notes
									GWAS	GWAS+replication (if GWAS P>5x10-8)
27182965	Pickrell JK	2016	1	17q12	chr17:38026169	rs11655198	T	0.847	1e-63	NA	NA
			2	6p21.32	chr6:32603487	rs3104367	T	0.872	1e-40	NA	NA
			3	9p24.1	chr9:6208030	rs144829310	T	1.165	1.3e-31	NA	NA
			4	5q22.1	chr5:110401872	rs1837253	T	0.876	3.3e-31	NA	NA
			5	2q12.1	chr2:102913643	rs202011557	I	0.842	5.1e-31	NA	NA
			6	15q22.33	chr15:67448363	rs56375023	G	0.897	2.4e-21	NA	NA
			7	11q13.5	chr11:76293758	rs7936323	G	0.922	1.4e-16	NA	NA
			8	6p21.33	chr6:31322197	rs2428494	T	0.92	1.4e-16	NA	NA
			9	5q31.1	chr5:131901225	rs2244012	G	1.102	2.1e-16	NA	NA
			10	2q37.3	chr2:242698640	rs34290285	G	1.107	1.8e-15	NA	NA
			11	16p13.13	chr16:11230703	rs7203459	T	1.092	3.5e-15	NA	NA
			12	1q23.3	chr1:161159147	rs4233366	T	1.09	4.8e-15	NA	NA
			13	10p14	chr10:9049253	rs12413578	T	0.891	8.1e-12	NA	NA
			14	8q21.13	chr8:81285139	rs10957978	T	0.934	1.1e-11	NA	NA
			15	15q22.2	chr15:61068704	rs10519068	G	1.1	3.8e-11	NA	NA
			16	4p14	chr4:38798648	rs5743618	C	1.082	3.9e-11	NA	NA
			17	6q15	chr6:90985198	rs58521088	T	0.934	7.1e-11	NA	NA
			18	12q13.3	chr12:57509055	rs3001426	T	0.938	1.4e-10	NA	NA
			19	3q28	chr3:188402471	rs73196739	T	0.922	6.5e-09	NA	NA
			20	1q32.1	chr1:203100504	rs6683383	T	1.062	1.1e-08	NA	NA
			21	2p25.1	chr2:8458080	rs13412757	G	1.062	1.3e-08	NA	NA
			22	1q24.2	chr1:167433420	rs1723018	G	0.945	1.4e-08	NA	NA
			23	14q24.1	chr14:68749927	rs3784099	G	0.942	1.6e-08	NA	NA
			24	7q22.3	chr7:105676505	rs6959584	T	1.086	2e-08	NA	NA
			25	5q31.3	chr5:141529762	rs200634877	I	0.94	2.5e-08	NA	NA
			26	1q25.1	chr1:173152036	rs6691738	T	0.943	2.9e-08	NA	NA
			27	1p36.22	chr1:10557251	rs662064	T	0.942	3.2e-08	NA	NA
24406073	Galanter JM	2014	1	17q21	chr17:37922259	rs907092	A	0.67	5.7e-13	NA	NA
24388013	Ferreira MA	2013	1	6p21.32	chr6:32626601	rs9273373	G	1.24	4e-14	NA	NA
			2	4p14	chr4:38799710	rs4833095	T	1.2	5e-12	NA	NA
			3	5q22.1	chr5:110467499	rs1438673	C	1.16	3e-11	NA	NA
			4	2q12.1	chr2:102966549	rs10197862	A	1.24	4e-11	NA	NA
			5	11q13.5	chr11:76299194	rs2155219	T	1.16	4e-11	NA	NA
			6	17q21.1	chr17:38122680	rs7212938	G	1.16	4e-10	NA	NA
			7	5q22.1	chr5:110401872	rs1837253	C	1.17	1e-09	NA	NA
			8	9p24.1	chr9:6175855	rs72699186	T	1.26	2e-09	NA	NA
			9	8q21.13	chr8:81291879	rs7009110	T	1.14	4e-09	NA	NA
			10	15q22.33	chr15:67468285	rs17294280	G	1.18	4e-09	NA	NA
			11	16p13.13	chr16:11228712	rs62026376	C	1.17	1e-08	NA	NA
24241537	Bonnelykke K	2013	1	17q12	chr17:38062196	rs2305480	G	2.28	1.3e-48	NA	NA
			2	9p24.1	chr9:6213387	rs928413	G	1.5	4.2e-13	NA	NA
			3	5q31.1	chr5:131969874	rs6871536	C	1.44	1.8e-09	NA	NA
			4	2q12.1	chr2:102765865	rs1558641	G	1.56	6.6e-09	NA	NA
			5	7q22.3	chr7:105658451	rs6967330	A	1.45	1.4e-08	NA	NA
23181788	Lasky-Su J	2012	1	6p21.32	chr6:32604372	rs9272346	G	0.93	1.2e-07	2.2e-08	NA
23028483	Ramasamy A	2012	1	2q12.1	chr2:102955082	rs13408661	G	1.23	3.9e-06	1.1e-09	NA
			2	6p21.32	chr6:32379489	rs9268516	T	1.15	1.2e-07	1.1e-08	NA
22561531	Wan Yi	2012	1	17q12.21	chr17:38089344	rs4794820	A	0.75	1.5e-06	1e-08	NA
21907864	Ferreira MA	2011	1	17q12	chr17:38092713	rs8079416	C	1.19	2.4e-22	NA	NA
			2	2q12.1	chr2:102986222	rs3771166	A	0.86	7.9e-15	NA	NA
			3	9p24.1	chr9:6190076	rs1342326	C	1.2	3.5e-14	NA	NA
			4	17q12	chr17:37817482	rs2271308	T	1.14	1.7e-10	NA	NA
			5	22q12.3	chr22:37534034	rs2284033	A	0.89	5e-10	NA	NA
			6	5q31.1	chr5:131969874	rs6871536	C	1.14	2.4e-09	NA	NA
			7	15q22.33	chr15:67446785	rs744910	G	1.11	2.7e-09	NA	NA
			8	15q22.2	chr15:61069988	rs11071559	T	0.85	3.8e-09	NA	NA
			9	5q22.1	chr5:110464008	rs1043828	C	1.11	1.1e-08	NA	NA
			10	11q13.5	chr11:76270683	rs7130588	G	1.09	1.2e-07	1.8e-08	NA
			11	1q21.3	chr1:154426264	rs4129267	T	1.09	2e-06	2.4e-08	NA
21804548	Hirota T	2011	1	4q31.21	chr4:144003159	rs7686660	T	1.16	0.00013	1.8e-12	NA
			2	5q22.1	chr5:110401872	rs1837253	C	1.17	3.5e-05	1.2e-16	NA
			3	6p21.32	chr6:32184345	rs404860	A	1.21	2.3e-06	4.1e-23	NA
			4	10p14	chr10:8972018	rs10508372	C	1.16	3.5e-05	1.8e-15	NA
			5	12q13.2	chr12:56412487	rs1701704	G	1.19	2.2e-06	2.3e-13	NA
21804549	Torgerson DG	2011	1	17q12	chr17:38064405	rs11078927	C	1.27	1.2e-14	NA	Multi-ancestry analysis
			2	5q22.1	chr5:110401872	rs1837253	C	1.19	7.3e-10	NA	Multi-ancestry analysis
			3	2q12.1	chr2:102957348	rs10173081	C	1.2	1.4e-08	NA	Multi-ancestry analysis
			4	3q27.3	chr3:187417968	rs2017908	A	1.63	4.4e-09	NA	Latino only analysis (P=0.003 in GWAS+replication)
			5	9p24.1	chr9:6193455	rs2381416	C	1.18	2.5e-07	1.7e-12	Multi-ancestry analysis
			6	1q23.1	chr1:158932555	rs1101999	T	1.34	3.6e-07	3.9e-09	African American/Caribbean only analysis
21814517	Noguchi E	2011	1	8q24.11	chr8:118025645	rs3019885	G	1.55	1.3e-14	NA	NA
			2	6p21.32	chr6:33042880	rs987870	C	1.51	7.5e-09	NA	A third SNP (rs2281389) was reported but is in LD (r2=0.32) with rs987870
20860503	Moffatt MF	2010	1	6p21.32	chr6:32728261	rs17843604	T	1.16	1.7e-10	NA	The strongest SNP in this locus (rs9273349) was not available in the 1000G data, so we used the second strongest SNP reported, rs17843604
			2	9p24.1	chr9:6190076	rs1342326	C	1.2	9.2e-10	NA	NA
			3	2q12.1	chr2:102986222	rs3771166	A	0.87	3.4e-09	NA	NA
			4	15q22.33	chr15:67446785	rs744910	A	0.89	3.9e-09	NA	NA
			5	17q21.1	chr17:38121993	rs3894194	A	1.17	4.6e-09	NA	NA
			6	22q12.3	chr22:37534034	rs2284033	A	0.89	1.2e-08	NA	NA
20032318	Sleiman PM	2009	1	1q31.3	chr1:197325908	rs2786098	A	0.63	8.6e-09	NA	NA
19426955	Himes BE	2009	1	5q12.1	chr5:59369794	rs1588265	G	0.6	4.3e-07	2.5e-08	NA
17611496	Moffatt MF	2007	1	17q21	chr17:38069949	rs7216389	T	1.45	9e-11	NA	NA

## Sheet: Supplementary Table 4
Supplementary Table 4. Variants in LD with top SNP listed in Table 1 that were reported to associate with asthma risk in other published asthma GWAS.
Index	Chr	Bp	Context	Top SNP	SNPs in LD with top SNP reported in other asthma GWAS
9	2	102913643	IL1RL2-[]-IL18R1	rs3771166	rs1558641,rs13408661,rs10173081,rs10197862,rs202011557
12	4	38799710	[TLR1]	rs4833095	rs5743618
14	5	110401872	SLC25A46--[]-TSLP	rs1837253	rs1043828,rs1438673
15	5	131901225	[RAD50]	rs6871536	rs2244012
18	6	32603487	HLA-DRB1-[]-HLA-DQA1	rs17843604	rs9268516,rs9272346,rs9273373,rs3104367
20	7	105658451	[CDHR3]	rs6967330	rs6959584
21	8	81285139	MIR5708--[]--ZBTB10	rs7009110	rs10957978
22	9	6208030	RANBP6--[]-IL33	rs1342326	rs72699186,rs2381416,rs928413,rs144829310
24	11	76293758	WNT11--[]-LRRC32	rs7130588	rs2155219,rs7936323
27	15	61068704	[RORA]	rs11071559	rs10519068
28	15	67448363	[SMAD3]	rs744910	rs17294280,rs56375023
29	16	11230703	[CLEC16A]	rs62026376	rs7203459
30	17	38026169	[ZPBP2]	rs7216389	rs2271308,rs2305480,rs11078927,rs4794820,rs8079416,rs3894194,rs11655198
Abbreviations: OR, odds ratio; PMID, PubMed identifier.

## Sheet: Supplementary Table 5
Supplementary Table 5. Variants in low LD with each other (r2<0.05) reported to associate with asthma risk in GWAS conducted between 2007 and 2016 in populations of Asian, African or Latino ancestry.
Index	Chr	Bp	SNP	Context	Effect allele	OR	P-value	Year	PMID
Asians
1	4	144003159	rs7686660	INPP4B--[]--USP38	T	1.16	1.87e-12	2011	21804548
2	5	110401872	rs1837253	SLC25A46--[]-TSLP	C	1.17	1.24e-16	2011	21804548
3	6	32184345	rs404860	[NOTCH4]	A	1.21	4.07e-23	2011	21804548
4	6	33042880	rs987870	[HLA-DPA1]	C	1.51	7.5e-09	2011	21814517
5	8	118025645	rs3019885	[SLC30A8]	G	1.55	1.3e-14	2011	21814517
6	10	8972018	rs10508372	GATA3---[]---SFTA1P	C	1.16	1.79e-15	2011	21804548
7	12	56412487	rs1701704	[IKZF4]	G	1.19	2.33e-13	2011	21804548
Africans
1	1	158932555	rs1101999	[PYHIN1]	T	1.34	3.9e-09	2011	21804549
Latinos
1	3	187417968	rs2017908	[RTP2]	A	1.63	4.4e-09	2011	21804549
2	6	32604372	rs9272346	HLA-DRB1-[]-HLA-DQA1	G	0.93	2.2e-08	2012	23181788
3	17	37922259	rs907092	[IKZF3]	A	0.67	5.7e-13	2014	24406073
Abbreviations: OR, odds ratio; PMID, PubMed identifier.

## Sheet: Supplementary Table 6
Supplementary Table 6. Likely target genes of published asthma risk variants identified based on LD with non-synonymous SNPs.
Index	GWAS SNP	Coding SNP	LD (r2)	Gene	Amino acid change	ClinVar ID
2	rs4129267	rs2228145	1	IL6R	IL6R:NM_000565:exon9:c.A1073C:p.D358A	RCV000015767.2|RCV000029243.2	0
2	rs4129267	rs2228145	1	IL6R	IL6R:NM_000565:exon9:c.A1073G:p.D358G	NA	0
2	rs4129267	rs2228145	1	IL6R	IL6R:NM_000565:exon9:c.A1073T:p.D358V	RCV000015767.2|RCV000029243.2	0
9	rs3771166	rs4988956	1	IL1RL1	IL1RL1:NM_016232:exon11:c.G1297A:p.A433T	IL1RL1:NM_016232:exon11:c.C1646T:p.T549I	0
9	rs3771166	rs10192036	1	IL1RL1	IL1RL1:NM_016232:exon11:c.C1501A:p.Q501K	IL1RL1:NM_016232:exon11:c.T1652C:p.L551S	0
9	rs3771166	rs10204137	1	IL1RL1	IL1RL1:NM_016232:exon11:c.A1502G:p.Q501R	NA
9	rs3771166	rs10192157	1	IL1RL1	IL1RL1:NM_016232:exon11:c.C1646T:p.T549I	NA
9	rs3771166	rs10206753	1	IL1RL1	IL1RL1:NM_016232:exon11:c.T1652C:p.L551S	NA
12	rs4833095	rs4833095	1	TLR1	TLR1:NM_003263:exon4:c.A743G:p.N248S;TLR1:NM_003263:exon4:c.A743G:p.N248S	TLR1:NM_003263:exon4:c.A743G:p.N248S;TLR1:NM_003263:exon4:c.A743G:p.N248S	RCV000008866.2
12	rs4833095	rs5743618	0.828259	TLR1	TLR1:NM_003263:exon4:c.G1805T:p.S602I;TLR1:NM_003263:exon4:c.G1805T:p.S602I	TLR1:NM_003263:exon4:c.G1805T:p.S602I;TLR1:NM_003263:exon4:c.G1805T:p.S602I	RCV000008865.5
12	rs5743618	rs5743618	1	TLR1	TLR1:NM_003263:exon4:c.G1805T:p.S602I;TLR1:NM_003263:exon4:c.G1805T:p.S602I	TLR1:NM_003263:exon4:c.G1805T:p.S602I;TLR1:NM_003263:exon4:c.G1805T:p.S602I	RCV000008865.5
12	rs5743618	rs4833095	0.828259	TLR1	TLR1:NM_003263:exon4:c.A743G:p.N248S;TLR1:NM_003263:exon4:c.A743G:p.N248S	TLR1:NM_003263:exon4:c.A743G:p.N248S;TLR1:NM_003263:exon4:c.A743G:p.N248S	RCV000008866.2
18	rs17843604	rs1047989	0.993308	HLA-DQA1	HLA-DQA1:NM_002122:exon1:c.C22A:p.L8M	NA
18	rs3104367	rs1071630	0.93338	HLA-DQA1	HLA-DQA1:NM_002122:exon2:c.T122C:p.F41S;HLA-DQA1:NM_002122:exon2:c.T122C:p.F41S;HLA-DQA1:NM_002122:exon2:c.T122C:p.F41S	NA
18	rs3104367	rs1049092	0.921716	HLA-DQB1	HLA-DQB1:NM_001243961:exon3:c.T603G:p.D201E,HLA-DQB1:NM_002123:exon3:c.T603G:p.D201E;HLA-DQB1:NM_001243961:exon3:c.T603G:p.D201E,HLA-DQB1:NM_002123:exon3:c.T603G:p.D201E;HLA-DQB1:NM_001243961:exon3:c.T603G:p.D201E,HLA-DQB1:NM_002123:exon3:c.T603G:p.D201E	NA
18	rs3104367	rs9272793	0.919759	HLA-DQA1	HLA-DQA1:NM_002122:exon4:c.A722G:p.Q241R;HLA-DQA1:NM_002122:exon4:c.A722G:p.Q241R;HLA-DQA1:NM_002122:exon4:c.A722G:p.Q241R	NA
18	rs3104367	rs1049057	0.851166	HLA-DQB1	HLA-DQB1:NM_001243961:exon1:c.A35G:p.D12G,HLA-DQB1:NM_002123:exon1:c.A35G:p.D12G;HLA-DQB1:NM_001243961:exon1:c.A35G:p.D12G,HLA-DQB1:NM_002123:exon1:c.A35G:p.D12G;HLA-DQB1:NM_001243961:exon1:c.A35G:p.D12G,HLA-DQB1:NM_002123:exon1:c.A35G:p.D12G	NA
18	rs9272346	rs1071630	0.863131	HLA-DQA1	HLA-DQA1:NM_002122:exon2:c.T122C:p.F41S;HLA-DQA1:NM_002122:exon2:c.T122C:p.F41S;HLA-DQA1:NM_002122:exon2:c.T122C:p.F41S	NA
18	rs9272346	rs1049092	0.853883	HLA-DQB1	HLA-DQB1:NM_001243961:exon3:c.T603G:p.D201E,HLA-DQB1:NM_002123:exon3:c.T603G:p.D201E;HLA-DQB1:NM_001243961:exon3:c.T603G:p.D201E,HLA-DQB1:NM_002123:exon3:c.T603G:p.D201E;HLA-DQB1:NM_001243961:exon3:c.T603G:p.D201E,HLA-DQB1:NM_002123:exon3:c.T603G:p.D201E	NA
18	rs9272346	rs9272793	0.849236	HLA-DQA1	HLA-DQA1:NM_002122:exon4:c.A722G:p.Q241R;HLA-DQA1:NM_002122:exon4:c.A722G:p.Q241R;HLA-DQA1:NM_002122:exon4:c.A722G:p.Q241R	NA
18	rs9272346	rs1049057	0.81115	HLA-DQB1	HLA-DQB1:NM_001243961:exon1:c.A35G:p.D12G,HLA-DQB1:NM_002123:exon1:c.A35G:p.D12G;HLA-DQB1:NM_001243961:exon1:c.A35G:p.D12G,HLA-DQB1:NM_002123:exon1:c.A35G:p.D12G;HLA-DQB1:NM_001243961:exon1:c.A35G:p.D12G,HLA-DQB1:NM_002123:exon1:c.A35G:p.D12G	NA
18	rs9273373	rs1071630	0.993152	HLA-DQA1	HLA-DQA1:NM_002122:exon2:c.T122C:p.F41S;HLA-DQA1:NM_002122:exon2:c.T122C:p.F41S;HLA-DQA1:NM_002122:exon2:c.T122C:p.F41S	NA
18	rs9273373	rs9272793	0.979624	HLA-DQA1	HLA-DQA1:NM_002122:exon4:c.A722G:p.Q241R;HLA-DQA1:NM_002122:exon4:c.A722G:p.Q241R;HLA-DQA1:NM_002122:exon4:c.A722G:p.Q241R	NA
18	rs9273373	rs1049092	0.979601	HLA-DQB1	HLA-DQB1:NM_001243961:exon3:c.T603G:p.D201E,HLA-DQB1:NM_002123:exon3:c.T603G:p.D201E;HLA-DQB1:NM_001243961:exon3:c.T603G:p.D201E,HLA-DQB1:NM_002123:exon3:c.T603G:p.D201E;HLA-DQB1:NM_001243961:exon3:c.T603G:p.D201E,HLA-DQB1:NM_002123:exon3:c.T603G:p.D201E	NA
18	rs9273373	rs1049057	0.898776	HLA-DQB1	HLA-DQB1:NM_001243961:exon1:c.A35G:p.D12G,HLA-DQB1:NM_002123:exon1:c.A35G:p.D12G;HLA-DQB1:NM_001243961:exon1:c.A35G:p.D12G,HLA-DQB1:NM_002123:exon1:c.A35G:p.D12G;HLA-DQB1:NM_001243961:exon1:c.A35G:p.D12G,HLA-DQB1:NM_002123:exon1:c.A35G:p.D12G	NA
18	rs9273373	rs1129740	0.852409	HLA-DQA1	HLA-DQA1:NM_002122:exon2:c.G101A:p.C34Y	NA
18	rs9273373	rs1142328	0.807769	HLA-DQA1	HLA-DQA1:NM_002122:exon2:c.G212T:p.W71L	NA
30	rs11078927	rs2305480	0.993091	GSDMB	GSDMB:NM_018530:exon6:c.C865T:p.P289S,GSDMB:NM_001042471:exon8:c.C892T:p.P298S,GSDMB:NM_001165959:exon8:c.C904T:p.P302S,GSDMB:NM_001165958:exon9:c.C931T:p.P311S;GSDMB:NM_018530:exon6:c.C865T:p.P289S,GSDMB:NM_001042471:exon8:c.C892T:p.P298S,GSDMB:NM_001165959:exon8:c.C904T:p.P302S,GSDMB:NM_001165958:exon9:c.C931T:p.P311S;GSDMB:NM_018530:exon6:c.C865T:p.P289S,GSDMB:NM_001042471:exon8:c.C892T:p.P298…	NA
30	rs11078927	rs2305479	0.84244	GSDMB	GSDMB:NM_018530:exon6:c.G844A:p.G282R,GSDMB:NM_001042471:exon8:c.G871A:p.G291R,GSDMB:NM_001165959:exon8:c.G883A:p.G295R,GSDMB:NM_001165958:exon9:c.G910A:p.G304R;GSDMB:NM_018530:exon6:c.G844A:p.G282R,GSDMB:NM_001042471:exon8:c.G871A:p.G291R,GSDMB:NM_001165959:exon8:c.G883A:p.G295R,GSDMB:NM_001165958:exon9:c.G910A:p.G304R;GSDMB:NM_018530:exon6:c.G844A:p.G282R,GSDMB:NM_001042471:exon8:c.G871A:p.G291…	NA
30	rs11078927	rs11557467	0.817423	ZPBP2	ZPBP2:NM_198844:exon4:c.G452T:p.S151I,ZPBP2:NM_199321:exon5:c.G518T:p.S173I;ZPBP2:NM_198844:exon4:c.G452T:p.S151I,ZPBP2:NM_199321:exon5:c.G518T:p.S173I;ZPBP2:NM_198844:exon4:c.G452T:p.S151I,ZPBP2:NM_199321:exon5:c.G518T:p.S173I;ZPBP2:NM_198844:exon4:c.G452T:p.S151I,ZPBP2:NM_199321:exon5:c.G518T:p.S173I	NA
30	rs11655198	rs11557467	1	ZPBP2	ZPBP2:NM_198844:exon4:c.G452T:p.S151I,ZPBP2:NM_199321:exon5:c.G518T:p.S173I;ZPBP2:NM_198844:exon4:c.G452T:p.S151I,ZPBP2:NM_199321:exon5:c.G518T:p.S173I;ZPBP2:NM_198844:exon4:c.G452T:p.S151I,ZPBP2:NM_199321:exon5:c.G518T:p.S173I;ZPBP2:NM_198844:exon4:c.G452T:p.S151I,ZPBP2:NM_199321:exon5:c.G518T:p.S173I	NA
30	rs11655198	rs2305479	0.966314	GSDMB	GSDMB:NM_018530:exon6:c.G844A:p.G282R,GSDMB:NM_001042471:exon8:c.G871A:p.G291R,GSDMB:NM_001165959:exon8:c.G883A:p.G295R,GSDMB:NM_001165958:exon9:c.G910A:p.G304R;GSDMB:NM_018530:exon6:c.G844A:p.G282R,GSDMB:NM_001042471:exon8:c.G871A:p.G291R,GSDMB:NM_001165959:exon8:c.G883A:p.G295R,GSDMB:NM_001165958:exon9:c.G910A:p.G304R;GSDMB:NM_018530:exon6:c.G844A:p.G282R,GSDMB:NM_001042471:exon8:c.G871A:p.G291…	NA
30	rs11655198	rs2305480	0.823207	GSDMB	GSDMB:NM_018530:exon6:c.C865T:p.P289S,GSDMB:NM_001042471:exon8:c.C892T:p.P298S,GSDMB:NM_001165959:exon8:c.C904T:p.P302S,GSDMB:NM_001165958:exon9:c.C931T:p.P311S;GSDMB:NM_018530:exon6:c.C865T:p.P289S,GSDMB:NM_001042471:exon8:c.C892T:p.P298S,GSDMB:NM_001165959:exon8:c.C904T:p.P302S,GSDMB:NM_001165958:exon9:c.C931T:p.P311S;GSDMB:NM_018530:exon6:c.C865T:p.P289S,GSDMB:NM_001042471:exon8:c.C892T:p.P298…	NA
30	rs2305480	rs2305480	1	GSDMB	GSDMB:NM_018530:exon6:c.C865T:p.P289S,GSDMB:NM_001042471:exon8:c.C892T:p.P298S,GSDMB:NM_001165959:exon8:c.C904T:p.P302S,GSDMB:NM_001165958:exon9:c.C931T:p.P311S;GSDMB:NM_018530:exon6:c.C865T:p.P289S,GSDMB:NM_001042471:exon8:c.C892T:p.P298S,GSDMB:NM_001165959:exon8:c.C904T:p.P302S,GSDMB:NM_001165958:exon9:c.C931T:p.P311S;GSDMB:NM_018530:exon6:c.C865T:p.P289S,GSDMB:NM_001042471:exon8:c.C892T:p.P298…	NA
30	rs2305480	rs2305479	0.84855	GSDMB	GSDMB:NM_018530:exon6:c.G844A:p.G282R,GSDMB:NM_001042471:exon8:c.G871A:p.G291R,GSDMB:NM_001165959:exon8:c.G883A:p.G295R,GSDMB:NM_001165958:exon9:c.G910A:p.G304R;GSDMB:NM_018530:exon6:c.G844A:p.G282R,GSDMB:NM_001042471:exon8:c.G871A:p.G291R,GSDMB:NM_001165959:exon8:c.G883A:p.G295R,GSDMB:NM_001165958:exon9:c.G910A:p.G304R;GSDMB:NM_018530:exon6:c.G844A:p.G282R,GSDMB:NM_001042471:exon8:c.G871A:p.G291…	NA
30	rs2305480	rs11557467	0.823207	ZPBP2	ZPBP2:NM_198844:exon4:c.G452T:p.S151I,ZPBP2:NM_199321:exon5:c.G518T:p.S173I;ZPBP2:NM_198844:exon4:c.G452T:p.S151I,ZPBP2:NM_199321:exon5:c.G518T:p.S173I;ZPBP2:NM_198844:exon4:c.G452T:p.S151I,ZPBP2:NM_199321:exon5:c.G518T:p.S173I;ZPBP2:NM_198844:exon4:c.G452T:p.S151I,ZPBP2:NM_199321:exon5:c.G518T:p.S173I	NA
30	rs3894194	rs3894194	1	GSDMA	GSDMA:NM_178171:exon2:c.G53A:p.R18Q;GSDMA:NM_178171:exon2:c.G53A:p.R18Q	NA
30	rs7216389	rs2305479	0.925282	GSDMB	GSDMB:NM_018530:exon6:c.G844A:p.G282R,GSDMB:NM_001042471:exon8:c.G871A:p.G291R,GSDMB:NM_001165959:exon8:c.G883A:p.G295R,GSDMB:NM_001165958:exon9:c.G910A:p.G304R;GSDMB:NM_018530:exon6:c.G844A:p.G282R,GSDMB:NM_001042471:exon8:c.G871A:p.G291R,GSDMB:NM_001165959:exon8:c.G883A:p.G295R,GSDMB:NM_001165958:exon9:c.G910A:p.G304R;GSDMB:NM_018530:exon6:c.G844A:p.G282R,GSDMB:NM_001042471:exon8:c.G871A:p.G291…	NA
30	rs7216389	rs11557467	0.892497	ZPBP2	ZPBP2:NM_198844:exon4:c.G452T:p.S151I,ZPBP2:NM_199321:exon5:c.G518T:p.S173I;ZPBP2:NM_198844:exon4:c.G452T:p.S151I,ZPBP2:NM_199321:exon5:c.G518T:p.S173I;ZPBP2:NM_198844:exon4:c.G452T:p.S151I,ZPBP2:NM_199321:exon5:c.G518T:p.S173I;ZPBP2:NM_198844:exon4:c.G452T:p.S151I,ZPBP2:NM_199321:exon5:c.G518T:p.S173I	NA
30	rs8079416	rs3894194	0.874886	GSDMA	GSDMA:NM_178171:exon2:c.G53A:p.R18Q;GSDMA:NM_178171:exon2:c.G53A:p.R18Q	NA

## Sheet: Supplementary Table 7
Supplementary Table 7. Genome-wide association studies of gene expression levels queried to identify cis-acting eQTLs.
First author	PMID	Tissue/cell type	Sample size	cis effects
				N genes	N associations P<2.3x10-9
Andiappan	26259071	NEUTROPHILS	114	310	3776
Barreiro	22233810	DENDRITIC-NotInfected	65	36	36
		DENDRITIC-TBInfected	65	216	216
Battle	24092820	WHOLE-BLOOD	922	7792	7793
		WHOLE-BLOOD-ase	922	310	537
		WHOLE-BLOOD-splice	922	532	818
Brumpton	27155841	LCLS	356	27	2139
Caliskan	25874939	PBMCS-baseline	98	173	173
		PBMCS-rhinovirus	98	169	169
		PBMCS-rhinovirus-reQTL	98	12	12
Davenport	26917434	LEUCOCYTES	265	879	7699
Dimas	19644074	LCLS	75	97	121
		TCELLS	75	85	107
		FIBROBLASTS	75	102	136
Di Narzo	27336838	WHOLE-BLOOD	149	1195	2220
Ding	21129726	LESIONAL-SKIN	57	15	295
		NORMAL-SKIN	53	19	350
		UNINVOLVED-SKIN	53	12	160
Dixon	17873877	LCLS	400	634	6735
Fairfax 2012	22446964	BCELLS	283	236	1723
		MONOCYTES	283	549	4051
Fairfax 2014	24604202	MONOCYTES-IFN	367	2048	21366
		MONOCYTES-LPS2	261	686	4658
		MONOCYTES-LPS24	322	1412	10740
		MONOCYTES-NAIVE	414	2024	24676
Fehrmann	21829388	WHOLE-BLOOD	1469	2944	23614
Ferraro	24610777	Tconv	65	26	118
		Tregs	65	24	105
Franco	23878721	WHOLE-BLOOD-Influenza	247	65	329
Lappalainen	24037378	LCLS	373	3525	1397237
Grundberg	22941192	LCLS	856	1550	68025
		SKIN	856	879	31390
GTEx	25954001	FIBROBLASTS	272	3910	368252
		LCLS	114	1062	88242
		LUNG	278	3148	335019
		SKIN	302	4026	613093
		SPLEEN	89	926	74864
		WHOLE-BLOOD	338	3331	343913
Hao	23209423	LUNG	1111	4177	6339
Huang	25951796	LCLs	368	2196	3091
		PBMCs	240	1939	2617
		SKIN	110	384	453
Jansen	Under Review	WHOLE-BLOOD	4896	4377	7460
Kasela	28248954	CD4TCELLS	293	1256	121508
		CD8TCELLS	293	947	83337
Kim	25327457	MONOCYTES-Baseline	137	681	5669
		MONOCYTES-Differential	137	62	377
		MONOCYTES-LPS	137	554	4802
Kukurba	27197214	WHOLE-BLOOD	922	90	8333
Lee	24604203	DENDRITIC-Baseline	528	82	82
		DENDRITIC-Flu	342	105	105
		DENDRITIC-Flu-delta	342	44	44
		DENDRITIC-IFNb	284	86	86
		DENDRITIC-IFNb-delta	284	23	24
		DENDRITIC-LPS	356	96	96
		DENDRITIC-LPS-delta	356	31	31
LloydJones	28065468	WHOLE-BLOOD	2765	5669	1373201
Luo	26102239	SMALL-AIRWAYS	105	152	174
Murphy	20833654	CD4-TCELLS	200	294	986
Naranbhai	26151758	NEUTROPHILS	101	493	547
Nedelec	27768889	MACROPHAGES-baseline	95	451	451
		MACROPHAGES-baseline-asQTL	95	634	951
		MACROPHAGES-listeria	95	422	422
		MACROPHAGES-listeria-asQTL	95	557	827
		MACROPHAGES-listeria-reQTL	95	93	93
		MACROPHAGES-salmonella	95	433	434
		MACROPHAGES-salmonella-asQTL	95	487	741
		MACROPHAGES-salmonella-reQTL	95	199	199
Peters	27015630	BCELLS	80	66	318
		CD4-TCELLS	121	396	2187
		CD8-TCELLS	108	277	1484
		MONOCYTES	124	564	3254
		NEUTROPHILS	121	341	1766
Quach	27768888	MONOCYTES-baseline	100	467	469
		MONOCYTES-IAV	100	366	366
		MONOCYTES-LPS	100	464	465
		MONOCYTES-Pam3CSK4	100	536	537
		MONOCYTES-R848	100	478	479
Raj	24786080	CD4-TCELLS	407	1898	150019
		MONOCYTES	401	2494	196870
Walsh	27140173	WHOLE-BLOOD	377	3777	546913
Westra	24013639	WHOLE-BLOOD	5311	4285	343167
Yao	28285768	WHOLEBLOOD	5257	1681	93834
Ye	25214635	CD4-TCELLS-48h328	348	51	51
		CD4-TCELLS-48hTh17	348	45	45
		CD4-TCELLS-4h328	348	24	24
		CD4-TCELLS-4hIFNb	348	27	27
		CD4-TCELLS-UNST	348	19	19
Zeller	20502693	MONOCYTES	1490	2322	31353
Zhernakova	27918533	WHOLEBLOOD-exon-primary	2116	15028	88928
		WHOLEBLOOD-exonratio-primary	2116	6064	20222
		WHOLEBLOOD-gene-contextspecific	2116	14670	27186
		WHOLEBLOOD-gene-primary	2116	15158	3669632
		WHOLEBLOOD-polyAratio-primary	2116	1286	1843

## Sheet: Supplementary Table 8
Supplementary Table 8. eQTLs in LD with GWAS SNP reported in tissues and/or studies other than that listed in Table 4.
Index	GWAS SNP	Gene	eQTL reported in other studies/tissues
1	rs662064	PEX14	Nedelec_MACROPHAGES-salmonella-reQTL:rs585870;Hao_LUNG:rs607941;Fairfax_MONOCYTES-NAIVE:rs636291
2	rs4129267	IL6R	Battle_WHOLEBLOOD-splice:rs4537545;LloydJones_WHOLEBLOOD:rs4845372;Raj_CD4TCELLS:rs4133213
3	rs4233366	FCER1G	Fairfax_MONOCYTES-NAIVE:rs4233366;Raj_MONOCYTES:rs4233366;Davenport_LEUCOCYTES:rs4233366;Fairfax_MONOCYTES:rs4233366;Zhernakova_WHOLEBLOOD-exon-primary:rs2070901;Zhernakova_WHOLEBLOOD-gene-primary:rs2070901;Zhernakova_WHOLEBLOOD-gene-contextspecific:rs2070901;Zhernakova_WHOLEBLOOD-exon-primary:rs2070901;Zhernakova_WHOLEBLOOD-exon-primary:rs2070901;Zhernakova_WHOLEBLOOD-exon-primary:rs2070901;Zher…
3	rs4233366	USF1	Westra_WHOLEBLOOD:rs2070902;LloydJones_WHOLEBLOOD:rs2070902;Westra_WHOLEBLOOD:rs2070902
4	rs1723018	CD247	Raj_CD4TCELLS:rs2056626;Raj_CD4TCELLS:rs2056626;Battle_WHOLEBLOOD:rs2995091;Westra_WHOLEBLOOD:rs1214596;Westra_WHOLEBLOOD:rs1214596;Zhernakova_WHOLEBLOOD-gene-primary:rs34276574;Zhernakova_WHOLEBLOOD-gene-contextspecific:rs34276574;Jansen_WHOLEBLOOD:rs35014055;LloydJones_WHOLEBLOOD:rs2949669;LloydJones_WHOLEBLOOD:rs2949669
7	rs6683383	MYBPH	Fairfax_MONOCYTES-NAIVE:rs7555556
7	rs6683383	ADORA1	Fairfax_MONOCYTES:rs10920570;Battle_WHOLEBLOOD:rs7555556;Zhernakova_WHOLEBLOOD-exon-primary:rs7538512;Fairfax_MONOCYTES-NAIVE:rs7555556;LloydJones_WHOLEBLOOD:rs7538512;Raj_MONOCYTES:rs7555556;Zhernakova_WHOLEBLOOD-gene-contextspecific:rs722915;Zhernakova_WHOLEBLOOD-exonratio-primary:rs903361;Hao_LUNG:rs903361
7	rs6683383	PPFIA4	Zhernakova_WHOLEBLOOD-exon-primary:rs6696205;Zhernakova_WHOLEBLOOD-gene-primary:rs6427990;Zhernakova_WHOLEBLOOD-exon-primary:rs6696205
7	rs6683383	CHIT1	Zhernakova_WHOLEBLOOD-gene-primary:rs6683383;Zhernakova_WHOLEBLOOD-gene-contextspecific:rs6683383
7	rs6683383	RP11-335O13.7	Zhernakova_WHOLEBLOOD-gene-primary:rs722915;Zhernakova_WHOLEBLOOD-gene-contextspecific:rs722915
12	rs4833095	TLR1	Zhernakova_WHOLEBLOOD-gene-primary:rs5743604;Zhernakova_WHOLEBLOOD-gene-contextspecific:rs5743604;Westra_WHOLEBLOOD:rs2101521;Jansen_WHOLEBLOOD:rs2101521
14	rs1438673	TSLP	GTE_FIBROBLASTS:rs10073816;Zhernakova_WHOLEBLOOD-exon-primary:rs2289277;Zhernakova_WHOLEBLOOD-gene-contextspecific:rs2289277;Zhernakova_WHOLEBLOOD-gene-primary:rs2289277;GTE_SKIN:rs2289277;Zhernakova_WHOLEBLOOD-gene-primary:rs2289277;Zhernakova_WHOLEBLOOD-gene-contextspecific:rs2289277;GTE_SKIN:rs2289277;Huang_SKIN:rs6594497
14	rs1438673	CTC-551A13.2	Zhernakova_WHOLEBLOOD-gene-contextspecific:rs2289277;Zhernakova_WHOLEBLOOD-gene-primary:rs2289277
16	rs166079	NDFIP1	Zhernakova_WHOLEBLOOD-gene-primary:rs12655465;Zhernakova_WHOLEBLOOD-exon-primary:rs2338821;Yao_WHOLEBLOOD:rs6863411;Fairfax_MONOCYTES-NAIVE:rs4912622;Raj_MONOCYTES:rs10875596
18	rs9273373	HLA-DQA1	Geuvadis_LCLS:rs9274660;Geuvadis_LCLS:rs9274660;Geuvadis_LCLS:rs9274660;Geuvadis_LCLS:rs9274660;Geuvadis_LCLS:rs9274660;Geuvadis_LCLS:rs9274660;Geuvadis_LCLS:rs9274660;Geuvadis_LCLS:rs9274660;Geuvadis_LCLS:rs9274660;Geuvadis_LCLS:rs9274660;Geuvadis_LCLS:rs9274660;Geuvadis_LCLS:rs9274660;GTE_SKIN:rs9273382;GTE_SKIN:rs9273382;Quach_MONOCYTES-baseline:rs9273479;Quach_MONOCYTES-IAV:rs9273479;Quach_MO…
18	rs9272346	HLA-DQB1	Luo_SMALLAIRWAYS:rs9272346;Ding_SKIN-NORMAL:rs9272346;Geuvadis_LCLS:rs9274660;Geuvadis_LCLS:rs9274660;Geuvadis_LCLS:rs9274660;Geuvadis_LCLS:rs9274660;Geuvadis_LCLS:rs9274660;Kim_MONOCYTES-Baseline:rs1063355;Kim_MONOCYTES-LPS:rs1063355;Geuvadis_LCLS:rs9274660;Dimas_LCLS:rs3817963;LloydJones_WHOLEBLOOD:rs3828789;LloydJones_WHOLEBLOOD:rs3828789;Geuvadis_LCLS:rs9274660;Geuvadis_LCLS:rs9274660;Geuvadi…
18	rs9273373	HLA-DQA2	Quach_MONOCYTES-LPS:rs9272545;Quach_MONOCYTES-LPS:rs9272545
18	rs9272346	HLA-DRB5	Zeller_MONOCYTES:rs9268429;Yao_WHOLEBLOOD:rs9272320
27	rs10519068	RP11-554D20.1	Zhernakova_WHOLEBLOOD-gene-primary:rs11633029;Zhernakova_WHOLEBLOOD-gene-primary:rs11633029
28	rs56375023	AAGAB	Zhernakova_WHOLEBLOOD-gene-contextspecific:rs17293632
30	rs4794820	GSDMB	Battle_WHOLEBLOOD:rs12950743;Fehrmann_WHOLEBLOOD:rs11557467;Jansen_WHOLEBLOOD:rs11557467;Fehrmann_WHOLEBLOOD:rs11557467;Geuvadis_LCLS:rs12950743;Geuvadis_LCLS:rs12950743;Geuvadis_LCLS:rs12950743;Geuvadis_LCLS:rs12950743;Geuvadis_LCLS:rs12950743;Geuvadis_LCLS:rs12950743;Geuvadis_LCLS:rs12950743;Zhernakova_WHOLEBLOOD-exon-primary:rs7359623;Battle_WHOLEBLOOD-splice:rs2305479;Zhernakova_WHOLEBLOOD-ex…
30	rs11655198	ORMDL3	Grundberg_LCLS:rs12950743;Peters_CD8TCELLS:rs11557467;Raj_CD4TCELLS:rs4795398;Jansen_WHOLEBLOOD:rs36038753;Zhernakova_WHOLEBLOOD-exon-primary:rs8067378;Battle_WHOLEBLOOD:rs8067378;LloydJones_WHOLEBLOOD:rs12936231;Yao_WHOLEBLOOD:rs8067378;Geuvadis_LCLS:rs8067378;Geuvadis_LCLS:rs8067378;Raj_CD4TCELLS:rs4795398;Geuvadis_LCLS:rs8067378;GTE_WHOLEBLOOD:rs9303281;Huang_LCLS:rs8067378;GTE_LCLS:rs12936231…
30	rs11655198	ZPBP2	Hao_LUNG:rs10445308;Hao_LUNG:rs10445308
30	rs2271308	STARD3	Raj_MONOCYTES:rs1053651
30	rs11655198	RP11-94L15.2	Zhernakova_WHOLEBLOOD-gene-contextspecific:rs11658278;Zhernakova_WHOLEBLOOD-exon-primary:rs12936231;Zhernakova_WHOLEBLOOD-gene-contextspecific:rs11658278;Zhernakova_WHOLEBLOOD-exon-primary:rs12936231;Zhernakova_WHOLEBLOOD-gene-contextspecific:rs11658278;Zhernakova_WHOLEBLOOD-gene-contextspecific:rs11658278
30	rs11655198	IKZF3	Zhernakova_WHOLEBLOOD-gene-contextspecific:rs2305479;Zhernakova_WHOLEBLOOD-exon-primary:rs7224129;Battle_WHOLEBLOOD:rs8067378;Zhernakova_WHOLEBLOOD-gene-contextspecific:rs2305479;Yao_WHOLEBLOOD:rs9303277;LloydJones_WHOLEBLOOD:rs907091;Jansen_WHOLEBLOOD:rs9909593;Jansen_WHOLEBLOOD:rs9909593;Battle_WHOLEBLOOD:rs8067378;Zhernakova_WHOLEBLOOD-gene-contextspecific:rs2305479;Zhernakova_WHOLEBLOOD-exon-…

## Sheet: Supplementary Table 9
Supplementary Table 9. Terms used in PubMed query* for each of the likely target genes.
Gene	Query terms
AAGAB	KPPP1 OR "PPKP1" OR "PPKP1A" OR "p34" OR "AAGAB" OR "alpha- and gamma-adaptin binding protein"
AC007278.3	AC007278.3
ADAMTS4	ADAMTS-2 OR "ADAMTS-4" OR "ADMP-1" OR "ADAMTS4" OR "ADAM metallopeptidase with thrombospondin type 1 motif 4"
ADORA1	RDC7 OR "ADORA1" OR "adenosine A1 receptor"
B4GALT3	beta4Gal-T3 OR "B4GALT3" OR "beta-1,4-galactosyltransferase 3"
CAMK4	CaMK IV OR "CaMK-GR" OR "caMK" OR "CAMK4" OR "calcium/calmodulin dependent protein kinase IV"
CD247	CD3-ZETA OR "CD3H" OR "CD3Q" OR "CD3Z" OR "IMD25" OR "T3Z" OR "TCRZ" OR "CD247" OR "CD247 molecule"
CHIT1	CHI3 OR "CHIT" OR "CHITD" OR "CHIT1" OR "chitinase 1"
CTC-551A13.2	CTC-551A13.2
DFFA	CIDE-A OR "CIDEA" OR "DFF-45" OR "DFF1" OR "ICAD" OR "DFFA" OR "CIDEB" OR "CIDE-3" OR "CIDE3" OR "FPLD5" OR "FSP27" OR "CIDEC" OR "CICE" OR "CIDECP" OR "cell death-inducing DFFA-like effector a" OR "DNA fragmentation factor subunit alpha" OR "cell death-inducing DFFA-like effector b" OR "cell death inducing DFFA like effector c" OR "cell death-inducing DFFA-like effector c pseudogene"
F11R	CD321 OR "JAM1" OR "JAM-A" OR "F11R" OR "F11 receptor"
FCER1G	FCRG OR "FCER1G" OR "Fc fragment of IgE receptor Ig"
GSDMA	FKSG9 OR "GSDM" OR "GSDM1" OR "GSDMA" OR "gasdermin A"
GSDMB	GSDML OR "PP4052" OR "PRO2521" OR "GSDMB" OR "gasdermin B"
HLA-DQA1	CELIAC1 OR "DQ-A1" OR "HLA-DQA" OR "HLA-DQA1" OR "major histocompatibility complex, class II, DQ alpha 1"
HLA-DQA2	DX-ALPHA OR "HLA-DXA" OR "HLA-DQA2" OR "major histocompatibility complex, class II, DQ alpha 2"
HLA-DQB1	HLA-DQB1 OR "CELIAC1" OR "HLA-DQB" OR "IDDM1" OR "HLA-DQB1-AS1" OR "G protein subunit alpha o1" OR "major histocompatibility complex, class II, DQ beta 1" OR "major histocompatibility complex, class II, DQ beta 2" OR "HLA-DQB1 antisense RNA 1" OR "GNAO1" OR "HLA-DQB2"
HLA-DQB1-AS1	HLA-DQB1-AS1 OR "HLA-DQB1 antisense RNA 1"
HLA-DQB2	HLA-DQB1 OR "HLA-DXB" OR "HLA-DQB2" OR "major histocompatibility complex, class II, DQ beta 2"
HLA-DRB5	HLA-DRB5 OR "major histocompatibility complex, class II, DR beta 5"
HLA-DRB6	HLA-DRB6 OR "major histocompatibility complex, class II, DR beta 6 (pseudogene)"
IKZF3	AIO OR "AIOLOS" OR "ZNFN1A3" OR "IKZF3" OR "IKAROS family zinc finger 3"
IL18RAP	ACPL OR "CD218b" OR "CDw218b" OR "IL-18R-beta" OR "IL-18RAcP" OR "IL-18Rbeta" OR "IL-1R-7" OR "IL-1R7" OR "IL-1RAcPL" OR "IL18RB" OR "IL18RAP" OR "interleukin 18 receptor accessory protein"
IL1RL1	DER4 OR "FIT-1" OR "IL33R" OR "ST2" OR "ST2L" OR "ST2V" OR "IL1RL1" OR "interleukin 1 receptor like 1"
IL6R	CD126 OR "IL-6R-1" OR "IL-6RA" OR "IL6Q" OR "IL6RA" OR "IL6RQ" OR "gp80" OR "IL6R" OR “IL-6R” OR "interleukin 6 receptor"
MFSD9	MFSD9 OR "major facilitator superfamily domain containing 9"
MICB	PERB11.2 OR "MICB" OR "MHC class I polypeptide-related sequence B"
MYBPH	MYBPH OR "myosin binding protein H"
NDFIP1	N4WBP5 OR "NDFIP1" OR "Nedd4 family interacting protein 1"
ORMDL3	ORMDL3 OR "ORMDL sphingolipid biosynthesis regulator 3"
PAG1	PAG1 OR "phosphoprotein membrane anchor with glycosphingolipid microdomains 1"
PEX14	NAPP2 OR "PBD13A" OR "Pex14p" OR "dJ734G22.2" OR "PEX14" OR "peroxisomal biogenesis factor 14"
PGAP3	AGLA546 OR "CAB2" OR "PERLD1" OR "PP1498" OR "hCOS16" OR "PGAP3" OR "post-GPI attachment to proteins 3"
PPFIA4	PPFIA4 OR "PTPRF interacting protein alpha 4"
PPOX	PPOX OR "V290M" OR "hypocretin neuropeptide precursor" OR "protoporphyrinogen oxidase"
PPP1R1B	DARPP-32 OR "DARPP32" OR "PPP1R1B" OR "protein phosphatase 1 regulatory inhibitor subunit 1B"
RP11-335O13.7	RP11-335O13.7
RP11-554D20.1	RP11-554D20.1
RP11-94L15.2	RP11-94L15.2
SLC22A5	CDSP OR "OCTN2" OR "SLC22A5" OR "solute carrier family 22 member 5"
STARD3	CAB1 OR "MLN64" OR "es64" OR "STARD3" OR "MENTHO" OR "STARD3NL" OR "StAR related lipid transfer domain containing 3" OR "STARD3 N-terminal like"
TAP2	ABC18 OR "ABCB3" OR "APT2" OR "D6S217E" OR "PSF-2" OR "PSF2" OR "RING11" OR "TAP2" OR "transporter 2, ATP binding cassette subfamily B member" OR "SEC14 like lipid binding 3" OR "SEC14L3"
TLR1	CD281 OR "TIL" OR "TIL. LPRS5" OR "rsc786" OR "TLR1" OR "toll like receptor 1"
TNFSF4	CD134L OR "CD252" OR "GP34" OR "OX-40L" OR "OX40L" OR "TNLG2B" OR "TXGP1" OR "TNFSF4" OR "tumor necrosis factor superfamily member 4"
TOMM40L	TOMM40B OR "TOMM40L" OR "translocase of outer mitochondrial membrane 40 like"
TSLP	TSLP OR "thymic stromal lymphopoietin"
USF1	FCHL OR "FCHL1" OR "HYPLIP1" OR "MLTF" OR "MLTFI" OR "USF1" OR "upstream transcription factor 1"
WDR36	GLC1G OR "TA-WDRP" OR "TAWDRP" OR "UTP21" OR "WDR36" OR "WD repeat domain 36"
ZPBP2	ZPBPL OR "ZPBP2" OR "zona pellucida binding protein 2"
* The PubMed query used was: (asthma OR rhinitis OR eczema OR atopic OR dermatitis OR allergy OR allergi* OR hayfever OR "hay fever") AND (gene_name/aliases listed above)

## Sheet: Supplementary Table 10
Supplementary Table 10. Summary of known functions of likely target genes of published asthma risk variants.
Gene	Description	Function	References (PMID)
AAGAB	Cytosolic protein that binds alpha- and gamma-adaptin	Vesicle transport and epidermal proliferation	23064416
AC007278.3	Intronic sense RNA	Unknown	-
ADAMTS4	ADAM Metallopeptidase With Thrombospondin Type 1 Motif 4	Degrades aggrecan, a major proteoglycan of cartilage. Induced by IL-1 and TNF	10811839, 11520168
ADORA1	Adenosine A1 Receptor	Adenosine receptor that may play an anti-inflammatory role by regulating the production of proinflammatory mediators in the lung. Adenosine has been shown a key neuromodulators controlling respiration	15630442, 26593641
B4GALT3	Beta-1,4-Galactosyltransferase 3	Nucleotide synthesis, activation of β1-integrin	9597550, 11588157, 25659296
CAMK4	Calcium/Calmodulin Dependent Protein Kinase IV	Thymocyte maturation, generation and function of regulatory T cells, mediates DC survival, regulates the activity of transcriptional activators involved in immune response and inflammation	17909078, 22942433, 8065343, 11274168
CD247	CD247 Molecule	Key component of the T-cell receptor-CD3 complex involved in intracellular signal transduction following antigen recognition, involved in NK cell development and function	12507424, 11390434, 26542031
CHIT1	Chitinase 1	Enzyme secreted by activated human macrophages that plays a role in the degradation of chitin-containing pathogens.	7592832, 21674664
CTC-551A13.2	Antisense RNA overlapping TSLP exon 2 and WDR36 exon 1	Unknown	-
DFFA	DNA Fragmentation Factor Subunit Alpha	Mediates apoptosis	10894162, 10601318
F11R	F11 Receptor	Involved in epithelial tight junction formation, platelet adhesion and aggregation, leukocyte transendothelial migration	11489913, 10753840, 11812992
FCER1G	Fc Fragment Of IgE Receptor Ig	Component of the high affinity IgE receptor that plays a critical role in the receptor assembly, cell surface expression and signal transduction.	8611682, 8551243, 8313472
GSDMA	Gasdermin A	Autophagy and cell death	17471240, 25825937
GSDMB	Gasdermin B	Essential for caspase-11-dependent pyroptosis and interleukin-1β maturation. Regulates AHR and airway remodeling without airway inflammation.	26375259, 26375003, 27281216, 27799535
HLA-DQA1	Major Histocompatibility Complex, Class II, DQ Alpha 1	Forms heterodimer with HLA-DQB1, involved in antigen presentation	16557259
HLA-DQA2	Major Histocompatibility Complex, Class II, DQ Alpha 2	Forms heterodimer with HLA-DQB2, expressed in Langerhans cells	22407913
HLA-DQB1	Major Histocompatibility Complex, Class II, DQ Beta 1	Forms heterodimer with HLA-DQA1, involved in antigen presentation	16557259
HLA-DQB1-AS1	Antisense RNA	Unknown	-
HLA-DQB2	Major Histocompatibility Complex, Class II, DQ Beta 2	Forms heterodimer with HLA-DQA2, expressed in Langerhans cells	22407913
HLA-DRB5	Major Histocompatibility Complex, Class II, DR Beta 5	Component of the DR heterodimer involved in antigen presentation. Paralog of HLA-DRB1.	18395261, 22826457
HLA-DRB6	Major Histocompatibility Complex, Class II, DR Beta 6	Unknown	8248165, 22826457
IKZF3	IKAROS Family Zinc Finger 3	Key regulator of lymphocyte differentiation, involved in the regulation of BCL2 expression and T-cell apoptosis.	9806640, 14718515, 10369681
IL18RAP	Interleukin 18 Receptor Accessory Protein	Essential for IL18-dependent signal transduction (NF-kappa-B and JNK activation)	9792649
IL1RL1	Interleukin 1 Receptor Like 1	negatively regulates type I interleukin 1 receptor (IL-1RI) and Toll-like receptor 4 (TLR4) signaling, key regulator of endotoxin tolerance, critical for Th2 effector function	15004556, 9618516, 27699235
IL6R	Interleukin 6 Receptor	Receptor for IL-6, a pleiotropic cytokine playing key roles in cell growth, differentiation and immune response regulation.	12829785, 15668741, 25898198, 18845487
MFSD9	Major Facilitator Superfamily Domain Containing 9	Member of the major facilitator superfamily with members involved in small solute transport accross the cell membrane	22458847
MICB	MHC Class I Polypeptide-Related Sequence B	Acts as a stress-induced self-antigen that binds to the KLRK1/NKG2D receptor which is involved in gamma delta T and NK cell activation	8022771, 10746790, 10426993, 9497295, 16849432
MYBPH	Myosin Binding Protein H	Regulates cell motility and morphology, transcriptional target of TTF-1 which is a TF necessary for physiological lung functions and has been linked to pathological conditions of the lung	23068101, 22085929
NDFIP1	Nedd4 Family Interacting Protein 1	Represses cell proliferation, regulates metal ion transport, involved in ATM-mediated DNA repair response, restricts Th17 cell potency, regulates IgE-mediated mast cell activation, mediates peripheral tolerance to antigen in T cells	25801959, 19706893, 25631046, 28051111, 27786273, 24520172,
ORMDL3	ORMDL Sphingolipid Biosynthesis Regulator 3	Regulates sphingolipid synthesis, endoplasmic reticulum homeostasis, involved in immune cell migration, proinflammatory cytokine production and allergen-induced asthma pathologies.	20182505, 23011799, 26969910
PAG1	Phosphoprotein associated with glycosphingolipid-enriched microdomains 1	Transmembrane adaptor protein localized to lipid rafts, involved in immunoreceptor signaling	24213579
PEX14	Peroxisomal Biogenesis Factor 14	Key component of peroxisomal protein import machinery, membrane anchor for microtubules, required for peroxisome motility, required for pexophagy	9653144, 20154681, 21525035, 17921697
PGAP3	Glycophosphatidylinositol(GPI)-specific phospholipase A2 enzyme that is expressed in the Golgi	Control the association between GPI-anchored proteins and lipid rafts; T cell activation	22227195
PPFIA4	PTPRF Interacting Protein Alpha 4	Induced by nickel exposure and hypoxia, cell junction maintenance	20599943, 21829649
PPOX	Protoporphyrinogen Oxidase	Enzyme involved in heme biosynthesis	3996415
PPP1R1B	Protein phosphatase 1, regulatory subunit 1B	Signal transduction molecule that controls a serine/threonine kinase and phosphatase.	10604473
RP11-335O13.7	Antisense RNA overlapping ADORA1 exon 1	Unknown	-
RP11-554D20.1	Antisense RNA overlapping RORA intron 1	Unknown	-
RP11-94L15.2	lincRNA overlapping IKZF3 exon 3	Unknown	-
SLC22A5	Solute Carrier Family 22 Member 5	Sodium-dependent high affinity carnitine transporter that plays a critical role in gut development and homeostasis	9685390, 17884651, 23112839, 20722056
STARD3	Start domain-containing protein 3	Endosomal membrane protein invlved in cholesterol transport	28377464
TAP2	Transporter ATP-binding cassette, MHC 2	Translocates peptides from the cytosol to MHC class I molecules in the endoplasmic reticulum	11381133
TLR1	Toll Like Receptor 1	Crucial for pathogen recognition and activation of innate immunity	12077222, 12697090
TNFSF4	TNF Superfamily Member 4	Regulates T-cell proliferation and cytokine production	7913952, 16924108, 17975668
TOMM40L	Translocase Of Outer Mitochondrial Membrane 40 Like	Paralog of TOMM40 which is crucial for protein precursor import into mitochondria and plays a role in antiviral immunity	17437969, 9228044, 25140902
TSLP	Thymic Stromal Lymphopoietin	Induces the release of T-cell-attracting chemokines from monocytes, enhances CD11C+ dendritic cell maturation, involved in mast cell activation and B-cell development	11418668, 17242164, 2872121, 23433457
USF1	Upstream Transcription Factor 1	Involved in TGF-β signaling pathway, required for cell fate decisions in response to DNA-damage, regulates lipid and glucose homeostasis	27649659, 24831529, 15054483
WDR36	WD Repeat Domain 36	Critical for nucleolar processing of SSU 18S rRNA, Involved in T-cell activation	21051332, 15177553
ZPBP2	Zona Pellucida Binding Protein 2	Implicated in sperm-oocyte interaction during fertilization in mice	17664285
