# Supplementary material for: Lessons from ten years of genome-wide association studies of asthma
Source: Clin Transl Immunology. 2017 Dec 15;6(12):e165–. doi: 10.1038/cti.2017.54 (PMC5750453; doi:10.1038/cti.2017.54)
Supplement: Supplementary Tables [file cti201754x1.zip › CTI-17-REV-0041V1-s02.xlsx]

## Sheet: Table 1
Table 1. Variants in low LD with each other (r2<0.05) reported to associate with asthma risk in GWAS conducted between 2007 and 2016 in populations of European ancestry.
Index	Chr	Bp	Context*	First association reported with P<5x10-8						Correlated SNPs reported in other asthma GWAS#
				Top SNP	Effect allele	OR	P-value	PMID	Year
1	1	10557251	[PEX14]	rs662064	T	0.94	3.2E-08	27182965	2016	No
2	1	154426264	[IL6R]	rs4129267	T	1.09	2.4E-08	21907864	2011	No
3	1	161159147	PPOX-[]-ADAMTS4	rs4233366	T	1.09	4.8E-15	27182965	2016	No
4	1	167433420	[CD247]	rs1723018	G	0.95	1.4E-08	27182965	2016	No
5	1	173152036	TNFSF18--[]-TNFSF4	rs6691738	T	0.94	2.9E-08	27182965	2016	No
6	1	197325908	[CRB1]	rs2786098	A	0.63	8.6E-09	20032318	2009	No
7	1	203100504	[ADORA1]	rs6683383	T	1.06	1.1E-08	27182965	2016	No
8	2	8458080	[LINC00299]	rs13412757	G	1.06	1.3E-08	27182965	2016	No
9	2	102986222	[IL18R1]	rs3771166	A	0.87	3.4E-09	20860503	2010	Yes
10	2	242698640	[D2HGDH]	rs34290285	G	1.11	1.8E-15	27182965	2016	No
11	3	188402471	[LPP]	rs73196739	T	0.92	6.5E-09	27182965	2016	No
12	4	38799710	[TLR1]	rs4833095	T	1.2	5.0E-12	24388013	2013	Yes
13	5	59369794	[PDE4D]	rs1588265	G	0.6	2.5E-08	19426955	2009	No
14	5	110401872	SLC25A46--[]-TSLP	rs1837253	C	1.19	7.3E-10	21804549	2011	Yes
15	5	131969874	[RAD50]	rs6871536	C	1.14	2.4E-09	21907864	2011	Yes
16	5	141529762	[NDFIP1]	rs200634877	I	0.94	2.5E-08	27182965	2016	No
17	6	31322197	[HLA-B]	rs2428494	T	0.92	1.4E-16	27182965	2016	No
18	6	32728261	HLA-DQA1-[]-HLA-DQB1	rs17843604	T	1.16	1.7E-10	20860503	2010	Yes
19	6	90985198	[BACH2]	rs58521088	T	0.93	7.1E-11	27182965	2016	No
20	7	105658451	[CDHR3]	rs6967330	A	1.45	1.4E-08	24241537	2013	Yes
21	8	81291879	MIR5708--[]--ZBTB10	rs7009110	T	1.14	4.0E-09	24388013	2013	Yes
22	9	6190076	RANBP6--[]-IL33	rs1342326	C	1.2	9.2E-10	20860503	2010	Yes
23	10	9049253	GATA3---[]---SFTA1P	rs12413578	T	0.89	8.1E-12	27182965	2016	No
24	11	76270683	WNT11--[]-LRRC32	rs7130588	G	1.09	1.8E-08	21907864	2011	Yes
25	12	57509055	[STAT6]	rs3001426	T	0.94	1.4E-10	27182965	2016	No
26	14	68749927	[RAD51B]	rs3784099	G	0.94	1.6E-08	27182965	2016	No
27	15	61069988	[RORA]	rs11071559	T	0.85	3.8E-09	21907864	2011	Yes
28	15	67446785	[SMAD3]	rs744910	A	0.89	3.9E-09	20860503	2010	Yes
29	16	11228712	[CLEC16A]	rs62026376	C	1.17	1.0E-08	24388013	2013	Yes
30	17	38069949	[GSDMB]	rs7216389	T	1.45	9.0E-11	17611496	2007	Yes
31	22	37534034	[IL2RB]	rs2284033	A	0.89	1.2E-08	20860503	2010	No
Abbreviations: OR, odds ratio; PMID, PubMed identifier.
* If the top SNP is located within the boundaries of a gene, then the gene name is shown inside square brackets. Otherwise, the two nearest genes (upstream and downstream) are listed, with the distance to each represented by the number of '-' between the square bracket and the gene name.
# SNPs reported in other asthma GWAS and with (1) r2>0.05 with top SNP and (2) P<5x10-8 are listed in Supplementary Table 4.
