# Supplementary material for: Lessons from ten years of genome-wide association studies of asthma
Source: Clin Transl Immunology. 2017 Dec 15;6(12):e165–. doi: 10.1038/cti.2017.54 (PMC5750453; doi:10.1038/cti.2017.54)
Supplement: Supplementary Tables [file cti201754x1.zip › CTI-17-REV-0041V1-s03.xlsx]

## Sheet: Table 2
Table 2. Association between 31 variants reported in GWAS of European ancestry and self-reported doctor-diagnosed asthma in the UK Biobank study (44,003 cases and 336,500 controls).
Index	SNP	Chr	Bp	Context		Effect allele	MAF	OR	P-value	Asthma h2 explained (%)
1	rs662064	1	10557251	[PEX14]		C	0.314456	1.03632	9.65319e-06	0.016675
2	rs4129267	1	154426264	[IL6R]		T	0.408801	1.03481	5.82627e-06	0.0172007
3	rs4233366	1	161159147	PPOX-[]-ADAMTS4		T	0.267833	1.04309	4.71418e-07	0.0212142
4	rs1723018	1	167433420	[CD247]		G	0.409252	0.949166	5.74955e-12	0.0399888
5	rs6691738	1	173152036	TNFSF18--[]-TNFSF4		G	0.287838	1.04175	5.80012e-07	0.0208475
6	rs2786098	1	197325908	[CRB1]		G	0.217873	0.995076	0.582742	0.000252431
7	rs6683383	1	203100504	[ADORA1]		A	0.331669	0.949293	5.89248e-11	0.0364773
8	rs13412757	2	8458080	[LINC00299]		A	0.339749	0.943356	1.81632e-13	0.0463474
9	rs3771166	2	102986222	[IL18R1]		A	0.382832	0.903001	7.40845e-40	0.14931
10	rs34290285	2	242698640	[D2HGDH]		A	0.256547	0.892434	1.45456e-39	0.149944
11	rs73196739	3	188402471	[LPP]		T	0.167398	0.939049	4.13416e-10	0.0334983
12	rs4833095	4	38799710	[TLR1]		C	0.206764	0.924178	1.3361e-17	0.0619535
13	rs1588265	5	59369794	[PDE4D]		G	0.310873	1.00873	0.285922	0.000984169
14	rs1837253	5	110401872	SLC25A46--[]-TSLP		C	0.260308	1.12259	3.44857e-41	0.156283
15	rs6871536	5	131969874	[RAD50]		C	0.191831	1.10035	9.95025e-25	0.0861201
16	rs166079	5	141528959	[NDFIP1]		T	0.382444	1.04422	1.75062e-08	0.026872
17	rs2428494	6	31322197	[HLA-B]		A	0.469843	1.1234	6.07159e-55	0.204614
18	rs17843604	6	32620283	HLA-DQA1-[]-HLA-DQB1		T	0.415412	1.18208	1.94987e-105	0.411409
19	rs58521088	6	90985198	[BACH2]		T	0.353191	0.928496	2.48518e-21	0.0763824
20	rs6967330	7	105658451	[CDHR3]		A	0.167405	1.01216	0.223275	0.00123876
21	rs7009110	8	81291879	MIR5708--[]--ZBTB10		C	0.38295	0.936712	9.61461e-18	0.0613672
22	rs1342326	9	6190076	RANBP6--[]-IL33		C	0.164785	1.15304	6.44184e-48	0.169378
23	rs12413578	10	9049253	GATA3---[]---SFTA1P		T	0.105181	0.859368	1.03692e-33	0.131254
24	rs7130588	11	76270683	WNT11--[]-LRRC32		G	0.361918	1.09603	8.86752e-33	0.117904
25	rs3001426	12	57509055	[STAT6]		C	0.452347	1.074	1.433e-21	0.0766978
26	rs3784099	14	68749927	[RAD51B]		A	0.281163	1.05989	1.40999e-12	0.0415545
27	rs11071559	15	61069988	[RORA]		T	0.130028	0.910554	7.33308e-17	0.0603433
28	rs744910	15	67446785	[SMAD3]		A	0.484785	0.945115	3.53798e-14	0.0483605
29	rs62026376	16	11228712	[CLEC16A]		T	0.251067	0.918193	7.71835e-23	0.0831969
30	rs7216389	17	38069949	[GSDMB]		T	0.483199	1.10975	1.66987e-44	0.164357
31	rs2284033	22	37534034	[IL2RB]		A	0.43271	0.973833	0.000417224	0.0104909
Abbreviations: MAF, minor allele frequency; OR, odds ratio; h2: heritability.									Total	2.52252
Three SNPs with a P>0.05 are highlighted in grey.									Median	0.0603433
