# Supplementary material for: Lessons from ten years of genome-wide association studies of asthma
Source: Clin Transl Immunology. 2017 Dec 15;6(12):e165–. doi: 10.1038/cti.2017.54 (PMC5750453; doi:10.1038/cti.2017.54)
Supplement: Supplementary Tables [file cti201754x1.zip › CTI-17-REV-0041V1-s04.xlsx]

## Sheet: Table 3
Table 3. Number of associations reported in published GWAS of other polygenic diseases, which were based on a similar or smaller sample size than the largest asthma GWAS published.
Disease	N cases	N controls	N Total	N of independent associations in discovery GWAS (P<5x10-8)	PMID	Disease prevalence	NCP for a SNP with h2=0.05%
Atopic dermatitis	18900	84166	103066	21	26482879	0.2	24
Asthma	28399	128843	157242	27	27182965	0.15	40
Type 2 diabetes	26676	132532	159208	42	28566273	0.05	52
Schizophrenia	36989	113075	150064	128	25056061	0.01	102
Rheumatoid arthritis	29880	73758	103638	101	24390342	0.01	77
All studies are based on the analysis of 1000 Genome Project SNPs imputed from GWAS arrays (not including fine-mapping arrays).
Abbreviations: PMID, PubMed identifier; NCP: non-centrality parameter (which reflects power); h2: heritability.
