# Supplementary material for: Lessons from ten years of genome-wide association studies of asthma
Source: Clin Transl Immunology. 2017 Dec 15;6(12):e165–. doi: 10.1038/cti.2017.54 (PMC5750453; doi:10.1038/cti.2017.54)
Supplement: Supplementary Tables [file cti201754x1.zip › CTI-17-REV-0041V1-s05.xlsx]

## Sheet: Table 4
Table 4. Likely target genes of published asthma risk variants identified based on LD with sentinel eQTLs.
Index	GWAS SNP	Results for sentinel eQTL in strongest LD with GWAS SNP						eQTL reported in other studies?*
		eQTL	LD (r2)	Target gene	P-value	Study	Tissue
1	rs662064	rs668805	1	PEX14	1.2e-19	Zeller	Monocytes	Yes
1	rs662064	rs12028449	0.81	DFFA	1.2e-12	Westra	Whole blood	No
2	rs4129267	rs4537545	0.93	IL6R	2e-29	Westra	Whole blood	Yes
3	rs4233366	rs4233366	1	FCER1G	5e-215	Jansen	Whole blood	Yes
3	rs4233366	rs4233366	1	B4GALT3	1.5e-26	GTEx	Fibroblasts	No
3	rs4233366	rs4233366	1	ADAMTS4	1.8e-24	GTEx	Fibroblasts	No
3	rs4233366	rs4233366	1	PPOX	6.2e-12	GTEx	Fibroblasts	No
3	rs4233366	rs4233366	1	F11R	3.4e-11	Fehrmann	Whole blood	No
3	rs4233366	rs4233366	1	USF1	3.4e-11	Fehrmann	Whole blood	Yes
3	rs4233366	rs2070901	0.96	TOMM40L	7.3e-10	Naranbhai	Neutrophils	No
4	rs1723018	rs2988279	0.93	CD247	3.1e-62	Zhernakova	Whole blood	Yes
5	rs6691738	rs7553711	0.99	TNFSF4	1.9e-35	Yao	Whole blood	No
7	rs6683383	rs6683383	1	ADORA1	6e-96	Zeller	Monocytes	Yes
7	rs6683383	rs3766568	1	CHIT1	6.6e-30	Zhernakova	Whole blood	Yes
7	rs6683383	rs10920570	1	MYBPH	5.2e-18	Zeller	Monocytes	Yes
7	rs6683383	rs17464408	0.99	RP11-335O13.7	8.1e-21	Zhernakova	Whole blood	Yes
7	rs6683383	rs7555556	0.98	PPFIA4	8.1e-162	Zhernakova	Whole blood	Yes
9	rs10173081	rs3771180	1	MFSD9	1.7e-15	Yao	Whole blood	No
9	rs10173081	rs11674302	0.8	IL18RAP	7.9e-91	Yao	Whole blood	No
9	rs10173081	rs10189629	0.8	IL1RL1	3e-12	Zhernakova	Whole blood	No
9	rs3771166	rs11688559	1	AC007278.3	4.3e-249	Zhernakova	Whole blood	No
12	rs4833095	rs12233670	0.98	TLR1	2.8e-57	Battle	Whole blood	Yes
14	rs1438673	rs7723819	0.86	WDR36	2.4e-31	Yao	Whole blood	No
14	rs1438673	rs10073816	0.85	TSLP	3.3e-12	Zhernakova	Whole blood	Yes
14	rs1438673	rs2289277	0.84	CTC-551A13.2	7e-29	Zhernakova	Whole blood	Yes
14	rs1438673	rs10051830	0.82	CAMK4	1.8e-16	Yao	Whole blood	No
15	rs2244012	rs2246176	0.99	SLC22A5	8.7e-14	Westra	Whole blood	No
16	rs166079	rs12655465	1	NDFIP1	6.8e-115	Zhernakova	Whole blood	Yes
17	rs2428494	rs2428494	1	MICB	2.3e-11	Walsh	Whole blood	No
18	rs9268516	rs9268400	0.99	HLA-DRB6	6.2e-11	Dinarzo	Whole blood	No
18	rs9272346	rs9272346	1	HLA-DQB1	0	Zeller	Monocytes	Yes
18	rs9272346	rs9272346	1	HLA-DRB5	2.1e-121	Westra	Whole blood	Yes
18	rs9272346	rs9272346	1	TAP2	4.1e-11	Westra	Whole blood	No
18	rs9273373	rs1063355	0.99	HLA-DQA1	3.6e-154	Raj	Monocytes	Yes
18	rs9273373	rs3134993	0.95	HLA-DQB1-AS1	5.6e-58	GTEx	Lung	No
18	rs9273373	rs1063349	0.92	HLA-DQB2	1.1e-89	Geuvadis	LCLs	No
18	rs9273373	rs9272545	0.87	HLA-DQA2	1.1e-22	Quach	Monocytes	Yes
27	rs10519068	rs11633029	0.86	RP11-554D20.1	3.7e-17	Zhernakova	Whole blood	Yes
28	rs56375023	rs17293632	0.98	AAGAB	1.7e-13	Zhernakova	Whole blood	Yes
30	rs11078927	rs12946510	0.8	GSDMA	0	Hao	Lung	No
30	rs11655198	rs9903250	1	RP11-94L15.2	5.2e-64	Zhernakova	Whole blood	Yes
30	rs11655198	rs11655198	1	ORMDL3	7.4e-41	Kasela	CD8 T-cells	Yes
30	rs11655198	rs2305479	0.97	IKZF3	5.6e-21	Zhernakova	Whole blood	Yes
30	rs11655198	rs8067378	0.96	ZPBP2	2.4e-17	Grundberg	LCLs	Yes
30	rs2271308	rs1053651	0.99	STARD3	1.4e-16	Fairfax	Monocytes	Yes
30	rs2271308	rs1053651	0.99	PGAP3	9.9e-14	Yao	Whole blood	No
30	rs2271308	rs4795388	0.83	PPP1R1B	4.1e-10	Andiappan	Neutrophils	No
30	rs4794820	rs4794820	1	GSDMB	1.1e-296	Zhernakova	Whole blood	Yes
*Results from other eQTL studies that provide support for the same target gene are listed in Supplementary Table 8.
GWAS SNPs located in the same locus are highlighted in alternating white/grey shading.
