# Supplementary material for: Lessons from ten years of genome-wide association studies of asthma
Source: Clin Transl Immunology. 2017 Dec 15;6(12):e165–. doi: 10.1038/cti.2017.54 (PMC5750453; doi:10.1038/cti.2017.54)
Supplement: Supplementary Tables [file cti201754x1.zip › CTI-17-REV-0041V1-s06.xlsx]

## Sheet: Table 5
Table 5. Number of publications co-mentioning gene/alias terms and allergy-related terms.
Gene	Prior to 2007	Since 2007
Group 1: commonly co-cited before 2007
TSLP	21	814
IL1RL1	16	260
TNFSF4	9	50
TLR1	8	43
HLA-DQB1	30	31
HLA-DQB2	28	30
HLA-DQA1	13	13
ADORA1	12	5
TAP2	9	2
Group 2: commonly co-cited after 2007
ORMDL3	0	115
GSDMB	0	57
ZPBP2	0	18
IL6R	2	15
GSDMA	0	15
CHIT1	2	14
IKZF3	0	11
FCER1G	1	9
SLC22A5	0	7
WDR36	0	6
IL18RAP	1	5
HLA-DQA2	0	5
NDFIP1	0	5
Group 3: uncommonly/not co-cited
F11R	2	3
HLA-DRB5	1	2
MICB	1	2
STARD3	1	2
PGAP3	0	2
PPP1R1B	0	2
AAGAB	2	1
USF1	2	1
ADAMTS4	0	1
B4GALT3	0	1
DFFA	0	1
PAG1	0	1
AC007278.3	0	0
CAMK4	0	0
CD247	0	0
CTC-551A13.2	0	0
HLA-DQB1-AS1	0	0
HLA-DRB6	0	0
MFSD9	0	0
MYBPH	0	0
PEX14	0	0
PPFIA4	0	0
PPOX	0	0
RP11-335O13.7	0	0
RP11-554D20.1	0	0
RP11-94L15.2	0	0
TOMM40L	0	0
